# Supplementary material for: Antifouling Effects of Superhydrophobic Coating on Sessile Marine Invertebrates
Source: Int J Environ Res Public Health. 2022 Jun 29;19(13):7973. doi: 10.3390/ijerph19137973 (PMC9265409; doi:10.3390/ijerph19137973)
Supplement: Supplementary file 1 [file ijerph-19-07973-s001.zip]

Archive with 1 entries (1 files):
- ijerph-1764389-supplementary.pdf
